# Supplementary material for: Association between point mutations of macrolide-resistant Mycoplasma pneumoniae and clinical antibiotic treatment efficacy: a meta-analysis
Source: Front Pharmacol. 2025 Nov 6;16:1682167. doi: 10.3389/fphar.2025.1682167 (PMC12631039; doi:10.3389/fphar.2025.1682167)
Supplement: Supplementary file 1 [file DataSheet1.zip]

Archive with 3 entries (2 files):
- Supplementary files/
- Supplementary files/Appendix  A.docx
- Supplementary files/Supplementary Table 1 Quality assessment of the included studies.docx
